# Supplementary material for: An ESR1-Related Gene Signature Identifies Head and Neck Squamous Cell Carcinoma with Imputed Susceptibility to Endocrine Therapy
Source: Int J Mol Sci. 2024 Jan 19;25(2):1244. doi: 10.3390/ijms25021244 (PMC10816965; doi:10.3390/ijms25021244)
Supplement: Supplementary file 1 [file ijms-25-01244-s001.zip]

Archive with 6 entries (6 files):
- Supplementary Figures S1 and S2.pdf
- Table.S1.xlsx
- Table.S2.xlsx
- Table.S3.xlsx
- Table.S4.xlsx
- Table.S5.xlsx
