# Supplementary material for: An ESR1-Related Gene Signature Identifies Head and Neck Squamous Cell Carcinoma with Imputed Susceptibility to Endocrine Therapy
Source: Int J Mol Sci. 2024 Jan 19;25(2):1244. doi: 10.3390/ijms25021244 (PMC10816965; doi:10.3390/ijms25021244)
Supplement: Supplementary file 1 [file ijms-25-01244-s001.zip › Table.S1.xlsx]

## Sheet: Sheet1
Supplemental Table S1. ESR1-related 139-gene set
			Limma voom		EdgeR
Gene ID	Gene Symbol	Sybtype	Log2FC	Adj.P.Val	Log2FC	Adj.P.Val
58	ACTA1	ESR1-up	-1.55638	0.0160176	-4.35248	1.46698e-18
88	ACTN2	ESR1-up	-1.66088	0.00554249	-3.94058	3.34274e-17
27299	ADAMDEC1	ESR1-up	-1.54256	4.26619e-06	-1.63852	7.3012e-12
105	ADARB2	ESR1-up	-1.69784	2.24323e-05	-2.13535	1.7096e-10
270	AMPD1	ESR1-up	-1.9709	2.13365e-07	-3.72652	3.28385e-24
651746	ANKRD33B	ESR1-up	-1.55622	1.36419e-08	-1.51854	6.16501e-13
10930	APOBEC2	ESR1-up	-1.7594	0.000184454	-3.53631	1.62414e-16
140458	ASB5	ESR1-up	-1.56719	0.00823869	-2.99423	9.91837e-09
344905	ATP13A5	ESR1-down	1.71354	0.000507075	2.19502	1.23348e-06
477	ATP1A2	ESR1-up	-1.79555	6.01415e-05	-3.66653	4.74048e-21
118663	BTBD16	ESR1-down	1.74012	9.68645e-09	2.14731	4.64344e-13
118461	C10orf71	ESR1-up	-1.80646	0.000796488	-3.82559	6.70524e-12
143379	C10orf82	ESR1-down	1.55614	1.03021e-05	1.98373	2.17112e-07
399947	C11orf87	ESR1-down	1.65558	0.000122623	2.32153	1.94021e-08
29113	C6orf15	ESR1-down	2.6024	1.53178e-06	2.25768	4.87851e-08
730	C7	ESR1-up	-1.60103	7.97473e-05	-2.91899	3.77709e-15
779	CACNA1S	ESR1-up	-1.89538	0.000409764	-3.88307	1.37048e-15
793	CALB1	ESR1-down	2.22172	0.000113251	2.32785	3.24932e-08
255022	CALHM1	ESR1-down	1.57751	1.48912e-05	3.81666	7.56848e-21
827	CAPN6	ESR1-up	-1.54695	4.05258e-05	-1.90883	1.51754e-06
6363	CCL19	ESR1-up	-1.51625	7.66233e-05	-2.35788	9.45381e-16
10344	CCL26	ESR1-down	1.54171	7.0616e-08	1.78472	2.84638e-12
1233	CCR4	ESR1-up	-1.66225	1.38413e-11	-1.85476	1.22268e-20
1235	CCR6	ESR1-up	-1.7189	5.4766e-13	-1.96664	2.18624e-22
1237	CCR8	ESR1-up	-1.79109	1.34019e-10	-1.68459	1.34907e-16
959	CD40LG	ESR1-up	-1.53228	4.96446e-08	-1.92716	6.87145e-16
28316	CDH20	ESR1-up	-1.7071	1.09342e-10	-1.5137	1.34582e-10
91851	CHRDL1	ESR1-up	-1.92942	1.39362e-06	-1.65808	7.75418e-07
1144	CHRND	ESR1-up	-1.50794	0.0053948	-3.5867	4.3502e-13
202333	CMYA5	ESR1-up	-1.59297	7.8629e-06	-3.45493	4.96745e-27
1310	COL19A1	ESR1-up	-2.41986	4.62544e-10	-4.03911	5.35987e-22
1285	COL4A3	ESR1-up	-1.53583	1.84754e-08	-1.62979	5.01712e-11
1286	COL4A4	ESR1-up	-2.01888	8.67389e-11	-2.42445	9.89538e-19
1339	COX6A2	ESR1-up	-1.87178	0.000472645	-3.76706	8.38961e-14
1380	CR2	ESR1-up	-1.64003	1.54299e-05	-2.40747	1.15948e-10
286204	CRB2	ESR1-up	-1.64831	5.05431e-06	-2.60809	1.37887e-12
29119	CTNNA3	ESR1-up	-1.63093	9.69931e-07	-3.14694	2.15925e-20
1524	CX3CR1	ESR1-up	-1.73811	2.61642e-15	-1.88087	1.94458e-25
1543	CYP1A1	ESR1-down	1.76715	2.78943e-06	3.60057	9.74312e-16
1592	CYP26A1	ESR1-down	2.0678	0.000142762	2.34419	5.75295e-09
54905	CYP2W1	ESR1-down	1.55045	0.000289003	1.8356	1.29035e-07
260293	CYP4X1	ESR1-up	-1.58708	4.1698e-06	-1.83294	4.76218e-12
199974	CYP4Z1	ESR1-up	-1.59518	4.28443e-07	-2.05654	6.57723e-11
10655	DMRT2	ESR1-down	1.72642	2.19949e-05	1.8148	1.01071e-09
78986	DUSP26	ESR1-up	-1.61665	5.29899e-05	-3.15866	6.28828e-19
2001	ELF5	ESR1-down	1.67776	0.000418058	1.50807	3.25068e-05
133121	ENPP6	ESR1-up	-1.79499	6.16733e-08	-2.38767	1.95564e-11
2099	ESR1	ESR1-up	-4.06076	1.88344e-67	-4.39759	1.38343e-200
643161	FAM25A	ESR1-down	1.70406	0.00142099	1.83257	3.62324e-07
115352	FCRL3	ESR1-up	-1.57965	4.0635e-08	-1.71115	1.14804e-12
83417	FCRL4	ESR1-up	-1.60301	4.26641e-08	-2.5643	5.50693e-15
26998	FETUB	ESR1-down	1.86745	0.000169815	1.94377	3.39184e-07
83888	FGFBP2	ESR1-down	2.67815	2.39078e-08	4.42643	9.63295e-23
84929	FIBCD1	ESR1-down	1.72464	6.31331e-05	1.51147	4.54754e-05
8928	FOXH1	ESR1-down	1.77284	3.72309e-08	2.55256	3.36975e-14
23880	FYB	ESR1-up	-1.91663	1.70154e-15	-1.63226	8.51103e-18
2568	GABRP	ESR1-up	-1.76551	0.00246382	-1.73597	5.6089e-06
51083	GAL	ESR1-down	1.6419	7.31923e-05	1.55815	7.69269e-06
2520	GAST	ESR1-down	2.13883	1.12343e-08	1.63307	1.02062e-08
353345	GPR141	ESR1-up	-1.51938	1.91263e-10	-1.68757	1.77013e-17
84636	GPR174	ESR1-up	-1.77134	4.10813e-09	-2.07193	8.85529e-17
2903	GRIN2A	ESR1-up	-2.81222	3.80773e-13	-3.67645	4.55906e-23
2940	GSTA3	ESR1-down	1.55113	2.91095e-05	1.9903	2.31846e-06
3218	HOXB8	ESR1-down	1.62166	1.40631e-06	1.82769	8.82733e-09
3274	HRH2	ESR1-up	-1.69801	4.78651e-12	-1.99112	2.99925e-22
10320	IKZF1	ESR1-up	-1.50658	5.63547e-12	-1.70583	5.90047e-23
400935	IL17REL	ESR1-up	-2.51157	8.67389e-11	-4.98962	2.11889e-30
50615	IL21R	ESR1-up	-1.50116	4.99207e-11	-1.71142	1.45354e-19
166348	KBTBD12	ESR1-up	-1.67865	0.000169719	-2.08181	7.65249e-07
3737	KCNA2	ESR1-up	-2.26288	3.24472e-12	-3.61469	6.93912e-22
3738	KCNA3	ESR1-up	-1.54071	6.88809e-08	-2.03736	2.43817e-17
3792	KEL	ESR1-up	-1.60728	2.67618e-05	-2.82187	1.28013e-13
43847	KLK14	ESR1-down	1.99886	5.11532e-05	2.18125	4.86753e-09
339855	KY	ESR1-up	-1.57262	1.59049e-07	-2.11891	9.97943e-16
203190	LGI3	ESR1-down	1.56249	4.82408e-06	1.66622	1.3848e-09
56956	LHX9	ESR1-down	1.59293	4.12766e-05	2.86717	2.99376e-16
3982	LIM2	ESR1-down	1.90873	5.16762e-08	3.32916	4.08753e-12
442721	LMOD2	ESR1-up	-1.6303	0.00710697	-3.88779	1.25501e-12
79442	LRRC2	ESR1-up	-1.77369	2.29094e-07	-3.22255	1.64765e-22
64101	LRRC4	ESR1-down	1.58849	1.15773e-05	1.58172	1.9731e-09
4151	MB	ESR1-up	-1.66724	0.000954665	-3.45694	3.97306e-18
80168	MOGAT2	ESR1-up	-1.99493	4.86621e-09	-2.6886	1.19396e-14
758	MPPED1	ESR1-down	1.89174	1.46104e-05	2.85487	6.05631e-12
4440	MSI1	ESR1-down	1.60905	1.98223e-06	2.01181	3.26945e-13
4604	MYBPC1	ESR1-up	-3.03364	1.94439e-05	-4.60519	4.30775e-19
4606	MYBPC2	ESR1-up	-2.13334	7.4089e-05	-3.5288	2.15852e-16
4620	MYH2	ESR1-up	-1.77492	0.031645	-4.52894	1.58296e-12
4625	MYH7	ESR1-up	-1.64555	0.0149382	-4.67098	1.54314e-19
4632	MYL1	ESR1-up	-1.6644	0.0323256	-3.86545	7.86381e-11
51778	MYOZ2	ESR1-up	-1.85741	0.000210956	-3.64569	9.58471e-15
4761	NEUROD2	ESR1-down	1.81131	1.92243e-09	4.44502	2.99429e-28
135935	NOBOX	ESR1-down	2.13321	3.81675e-06	2.69019	4.71688e-05
2516	NR5A1	ESR1-down	2.48016	2.54795e-06	2.59451	2.68823e-07
4892	NRAP	ESR1-up	-1.58884	0.0232157	-3.88934	1.17411e-12
9378	NRXN1	ESR1-up	-1.52453	1.03394e-05	-1.82933	7.45724e-08
4922	NTS	ESR1-down	3.04536	2.51357e-05	4.43073	5.49585e-18
10562	OLFM4	ESR1-up	-1.58512	0.00216641	-2.28695	5.11105e-07
64805	P2RY12	ESR1-up	-1.73312	4.62544e-10	-1.69372	1.01654e-12
11240	PADI2	ESR1-up	-1.63984	1.15211e-07	-2.81965	3.19285e-24
5079	PAX5	ESR1-up	-1.71993	1.27809e-08	-1.58548	6.15433e-11
5100	PCDH8	ESR1-up	-1.59226	4.09481e-07	-3.39848	9.44873e-14
64714	PDIA2	ESR1-down	1.9693	1.13139e-06	2.85843	2.34855e-13
27295	PDLIM3	ESR1-up	-1.63667	6.6304e-07	-2.39476	3.8619e-19
91461	PKDCC	ESR1-up	-1.51919	6.52827e-06	-1.73355	1.07898e-08
5569	PKIA	ESR1-up	-1.74267	1.42983e-09	-2.24724	8.262e-23
84152	PPP1R1B	ESR1-down	1.74903	0.000114203	1.70098	1.22114e-05
118471	PRAP1	ESR1-down	1.92245	2.10515e-10	2.23305	1.24412e-15
574414	PRR9	ESR1-down	1.62417	0.00360997	1.62815	0.000124112
5788	PTPRC	ESR1-up	-1.50815	2.59581e-11	-1.67987	4.47669e-22
5865	RAB3B	ESR1-down	2.30491	3.71465e-10	2.70734	2.60294e-20
57484	RNF150	ESR1-up	-1.521	2.26418e-07	-1.92724	7.54015e-14
6096	RORB	ESR1-up	-2.2982	8.10281e-10	-3.18488	2.07102e-20
6335	SCN9A	ESR1-down	1.62199	3.28306e-05	2.73581	1.76279e-18
6422	SFRP1	ESR1-up	-1.70388	1.14642e-05	-1.66217	4.37214e-09
89886	SLAMF9	ESR1-down	1.75565	1.51057e-08	1.69453	2.09274e-10
284111	SLC13A5	ESR1-down	1.50382	0.000261067	1.61688	1.19932e-06
6547	SLC8A3	ESR1-up	-1.50498	5.25891e-07	-2.2482	3.02778e-14
27127	SMC1B	ESR1-up	-1.61196	0.000178037	-1.68302	1.72855e-06
4184	SMCP	ESR1-down	1.94267	8.89886e-09	3.8463	6.10272e-16
150572	SMYD1	ESR1-up	-1.65801	0.00345836	-3.85765	7.47474e-12
11063	SOX30	ESR1-up	-1.78953	9.51489e-08	-1.96722	1.8126e-11
387778	SPDYC	ESR1-down	1.73903	0.000130197	2.14948	7.0465e-07
6689	SPIB	ESR1-up	-2.0169	1.40757e-07	-2.58471	4.42719e-12
9899	SV2B	ESR1-up	-2.44647	3.94488e-13	-2.70626	1.3789e-19
171024	SYNPO2	ESR1-up	-2.15908	1.07437e-08	-3.16807	2.12015e-28
7060	THBS4	ESR1-up	-1.68501	6.5915e-05	-1.50489	2.91857e-06
51284	TLR7	ESR1-up	-1.55543	1.10247e-10	-1.78496	5.28802e-20
25907	TMEM158	ESR1-down	1.53231	5.21073e-13	1.57682	1.05622e-20
100507421	TMEM178B	ESR1-up	-1.83814	3.05238e-06	-2.338	2.44997e-13
84675	TRIM55	ESR1-up	-1.65431	8.91207e-06	-2.71103	9.33623e-16
10537	UBD	ESR1-up	-1.89939	2.47024e-07	-1.885	9.47698e-12
54577	UGT1A7	ESR1-down	2.46284	8.4673e-06	2.37715	2.55171e-08
7348	UPK1B	ESR1-down	2.44805	0.000201718	2.85084	3.90074e-10
7412	VCAM1	ESR1-up	-1.89646	1.84262e-08	-2.6751	9.3103e-23
57705	WDFY4	ESR1-up	-1.52032	6.15089e-11	-1.75087	5.41528e-21
11197	WIF1	ESR1-down	1.768	0.000350326	4.0938	6.5308e-15
129446	XIRP2	ESR1-up	-1.69459	0.0171972	-3.50315	2.26015e-09
114786	XKR4	ESR1-up	-2.09257	1.02668e-08	-3.51004	3.74189e-17
128611	ZNF831	ESR1-up	-1.59906	4.96104e-09	-1.87724	6.26803e-18
