# Supplementary material for: An ESR1-Related Gene Signature Identifies Head and Neck Squamous Cell Carcinoma with Imputed Susceptibility to Endocrine Therapy
Source: Int J Mol Sci. 2024 Jan 19;25(2):1244. doi: 10.3390/ijms25021244 (PMC10816965; doi:10.3390/ijms25021244)
Supplement: Supplementary file 1 [file ijms-25-01244-s001.zip › Table.S2.xlsx]

## Sheet: Sheet1
Supplemental Table S2. Associations of the sub-clusters with clinical variables in TCGA-HNSC
		A1 (n=108)		A2 (n=292)		B1 (n=66)		B2 (n=34)
Category	Variable	n	%	n	%	n	%	n	%	p value1,2
HPV16	Positive	3	0.0294118	28	0.100719	4	0.0625	18	0.545455	1.79e-15
	Negative	99	0.970588	250	0.899281	60	0.9375	15	0.454545
	NA	6		14		2		1
Smoking	Yes	99	0.942857	210	0.734266	49	0.742424	21	0.636364	3e-05
	No	6	0.0571429	76	0.265734	17	0.257576	12	0.363636
	NA	3		6		0		1
Alcohol	Yes	73	0.701923	187	0.651568	45	0.703125	27	0.794118	0.3
	No	31	0.298077	100	0.348432	19	0.296875	7	0.205882
	NA	4		5		2		0
Sex	Female	22	0.203704	89	0.304795	19	0.287879	3	0.0882353	0.01
	Male	86	0.796296	203	0.695205	47	0.712121	31	0.911765
Age (years)	<61	52	0.481481	141	0.482877	30	0.461538	21	0.617647	0.4
	>61	56	0.518519	151	0.517123	35	0.538462	13	0.382353
	NA	0		0		1		0
Anatomical location	Hypopharynx	1	0.00925926	8	0.0273973	1	0.0151515	0	0	2.2e-16
	Larynx	57	0.527778	38	0.130137	9	0.136364	7	0.205882
	Oral Cavity	43	0.398148	210	0.719178	50	0.757576	5	0.147059
	Oropharynx	7	0.0648148	36	0.123288	6	0.0909091	22	0.647059
Angiolymphatic invasion	Yes	31	0.397436	60	0.309278	25	0.438596	4	0.4	0.2
	No	47	0.602564	134	0.690722	32	0.561404	6	0.6
	NA	30		98		9		24
Perineural invasion	Yes	26	0.337662	104	0.509804	34	0.576271	1	0.0909091	0.001
	No	51	0.662338	100	0.490196	25	0.423729	10	0.909091
	NA	31		88		7		23
Tumor size	pT1-2	23	0.239583	106	0.40613	34	0.523077	14	0.636364	0.000207
	pT3-4	73	0.760417	155	0.59387	31	0.476923	8	0.363636
	NA	12		31		1		12
Lymph node metastasis	pN0	43	0.477778	101	0.42616	21	0.35	6	0.3	0.3
	pN1-3	47	0.522222	136	0.57384	39	0.65	14	0.7
	NA	18		55		6		14
Pathological grading	G1-2	82	0.780952	227	0.681682	44	0.6875	7	0.241379	0.612
	G3-4	23	0.219048	56	0.168168	20	0.3125	22	0.758621
	NA	3		9		2		5
Margin status	R1	15	0.142857	32	0.120755	7	0.109375	3	0.125	0.77
	R0	80	0.761905	233	0.879245	57	0.890625	21	0.875
	NA	13		27		2		10
1 Chi-square test, 2 significant p values <0.05 are indicated in bold, NA= data not available
