# Supplementary material for: An ESR1-Related Gene Signature Identifies Head and Neck Squamous Cell Carcinoma with Imputed Susceptibility to Endocrine Therapy
Source: Int J Mol Sci. 2024 Jan 19;25(2):1244. doi: 10.3390/ijms25021244 (PMC10816965; doi:10.3390/ijms25021244)
Supplement: Supplementary file 1 [file ijms-25-01244-s001.zip › Table.S3.xlsx]

## Sheet: Sheet1
Supplemental Table S3. ESR1-related 25-gene signature for the prognostic risk model
Gene ID	Gene Symbol	Coefficient value	Sybtype
344905	ATP13A5	-0.012558	ESR1-down
793	CALB1	0.00163638	ESR1-down
10344	CCL26	0.00498837	ESR1-down
91851	CHRDL1	0.00211767	ESR1-up
1543	CYP1A1	-0.0165553	ESR1-down
260293	CYP4X1	-0.00601002	ESR1-up
643161	FAM25A	-0.00101627	ESR1-down
115352	FCRL3	-0.140002	ESR1-up
8928	FOXH1	-0.00593218	ESR1-down
2520	GAST	0.00735744	ESR1-down
3218	HOXB8	0.0835588	ESR1-down
3274	HRH2	0.0357859	ESR1-up
203190	LGI3	0.00365953	ESR1-down
56956	LHX9	-0.0291356	ESR1-down
3982	LIM2	-0.00132291	ESR1-down
4761	NEUROD2	-0.0118979	ESR1-down
135935	NOBOX	-0.0224077	ESR1-down
10562	OLFM4	0.0054605	ESR1-up
118471	PRAP1	-0.0195581	ESR1-down
6422	SFRP1	-0.00373407	ESR1-up
284111	SLC13A5	-0.0248776	ESR1-down
150572	SMYD1	0.00836536	ESR1-up
11063	SOX30	-0.0956562	ESR1-up
57705	WDFY4	-0.00617022	ESR1-up
128611	ZNF831	-0.425873	ESR1-up
