# Supplementary material for: An ESR1-Related Gene Signature Identifies Head and Neck Squamous Cell Carcinoma with Imputed Susceptibility to Endocrine Therapy
Source: Int J Mol Sci. 2024 Jan 19;25(2):1244. doi: 10.3390/ijms25021244 (PMC10816965; doi:10.3390/ijms25021244)
Supplement: Supplementary file 1 [file ijms-25-01244-s001.zip › Table.S4.xlsx]

## Sheet: Sheet1
Supplemental Table S4 Univariate and multivariate Cox regression hazard analysis for prognostic risk groups in TCGA-HNSC
(A) Overall survival
		Univariate Cox	95% CI			Multivariate Cox	95% CI
Category	Variable	Hazard ratio	lower	upper	p valueb	Hazard ratio	lower	upper	p value2
Sex	Male1	1.429	1.034	1.975	0.0306	1.315	0.815	2.123	0.262
	Female
Age (years)	<611	1.227	0.905	1.664	0.189
	>61
Tobacco	no1	1.005	0.699	1.445	0.979
	yes
Alcohol	no1	0.935	0.677	1.291	0.684
	yes
HPV16	noa	0.309	0.145	0.659	0.00239	1.043	0.313	3.474	0.945
	yes
Tumor size	cT1-21	1.174	0.847	1.626	0.336
	cT3-4
	pT1-21	1.716	1.212	2.43	0.00235	2.223	1.249	3.957	0.00659
	pT3-4
Lymph node metastasis	cN01	1.142	0.843	1.547	0.391
	cN1-3
	pN01	2.003	1.382	2.903	0.000242	1.28	0.752	2.179	0.362
	pN1-3
Pathological grading	G1-21	0.933	0.656	1.325	0.697
	G3-4
Resection margin	R01	1.721	1.149	2.578	0.00841	2.147	1.208	3.816	0.00918
	R1
Angiolymphatic invasion	no1	1.764	1.209	2.574	0.00325	1.051	0.637	1.734	0.847
	yes
Perineural invasion	no1	2.223	1.52	3.251	3.8e-05	1.484	0.908	2.426	0.115
	yes
Risk model	lowa	3.527	2.398	5.185	1.48e-10	3.139	1.71	5.762	0.000222
	high
1reference group, 2significant p values <0.05 are indicated in bold, c =clinical, p = pathological
(B) Disease-specific survival
		Univariate Cox	95% CI			Multivariate Cox	95% CI
Category	Variable	Hazard ratio	lower	upper	p value2	Hazard ratio	lower	upper	p value2
Sex	Male1	1.081	0.697	1.674	0.729
	Female
Age (years)	<611	1.019	0.694	1.494	0.925
	>61
Tobacco	no1	1.001	0.633	1.581	0.998
	yes
Alcohol	no1	1.304	0.841	2.024	0.236
	yes
HPV16	noa	0.346	0.141	0.851	0.0208	1.276	0.294	5.546	0.745
	yes
Tumor size	cT1-21	1.446	0.937	2.232	0.0956
	cT3-4
	pT1-21	2.314	1.436	3.731	0.000574	4.036	1.691	9.629	0.00166
	pT3-4
Lymph node metastasis	cN01	1.199	0.814	1.765	0.359
	cN1-3
	pN01	2.275	1.392	3.719	0.00104	1.326	0.686	2.563	0.402
	pN1-3
Pathological grading	G1-21	0.948	0.61	1.471	0.81
	G3-4
Resection margin	R01	2.446	1.539	3.887	0.000153	3.996	2.051	7.785	4.7e-05
	R1
Angiolymphatic invasion	no1	1.636	1.019	2.628	0.0417	0.553	0.285	1.074	0.0802
	yes
Perineural invasion	no1	2.324	1.449	3.726	0.000466	1.298	0.691	2.437	0.418
	yes
Risk model	lowa	4.453	2.648	7.49	1.8e-08	5.823	2.367	14.327	0.000125
	high
1reference group, 2significant p values <0.05 are indicated in bold, c =clinical, p = pathological
(C) Progression-specific survival
		Univariate Cox	95% CI			Multivariate Cox	95% CI
Category	Variable	Hazard ratio	lower	upper	p value2	Hazard ratio	lower	upper	p value2
Sex	Male1	0.994	0.695	1.422	0.973
	Female
Age (years)	<611	1.018	0.746	1.388	0.911
	>61
Tobacco	no1	0.785	0.554	1.113	0.174
	yes
Alcohol	no1	1.395	0.98	1.987	0.0649
	yes
HPV16	noa	0.474	0.25	0.901	0.0227	0.684	0.208	2.253	0.532
	yes
Tumor size	cT1-21	1.334	0.945	1.883	0.101
	cT3-4
	pT1-21	1.748	1.218	2.509	0.00245	2.36	1.352	4.121	0.00252
	pT3-4
Lymph node metastasis	cN01	1.067	0.777	1.466	0.687
	cN1-3
	pN01	1.565	1.084	2.258	0.0168	1.252	0.785	1.996	0.346
	pN1-3
Pathological grading	G1-21	0.96	0.67	1.376	0.825
	G3-4
Resection margin	R01	2.024	1.353	3.026	0.000596	2.125	1.257	3.592	0.00489
	R1
Angiolymphatic invasion	no1	1.162	0.774	1.745	0.469
	yes
Perineural invasion	no1	1.546	1.054	2.268	0.0258	0.939	0.591	1.491	0.788
	yes
Risk model	lowa	2.421	1.697	3.456	1e-06	2.822	1.624	4.906	0.000235
	high
1reference group, 2significant p values <0.05 are indicated in bold, c =clinical, p = pathological
