# Supplementary material for: An ESR1-Related Gene Signature Identifies Head and Neck Squamous Cell Carcinoma with Imputed Susceptibility to Endocrine Therapy
Source: Int J Mol Sci. 2024 Jan 19;25(2):1244. doi: 10.3390/ijms25021244 (PMC10816965; doi:10.3390/ijms25021244)
Supplement: Supplementary file 1 [file ijms-25-01244-s001.zip › Table.S5.xlsx]

## Sheet: Sheet1
Supplemental Table S5. Associations of the risk groups with clinical variables in TCGA-HNSC
		high-risk group (n=292)		low-risk group (n=186)
Category	Variable	n	%	n	%	p value1,2
HPV16	Positive	7	0.0253623	43	0.236264	4.226e-12
	Negative	269	0.974638	139	0.763736
	NA	16		4
Smoking	Yes	218	0.770318	141	0.762162	0.926
	No	65	0.229682	44	0.237838
	NA	9		1
Alcohol	Yes	187	0.653846	131	0.715847	0.193
	No	99	0.346154	52	0.284153
	NA	6		3
Sex	Female	80	0.273973	44	0.236559	0.422
	Male	212	0.726027	142	0.763441
Age (years)	<61	130	0.445205	101	0.543011	0.0463
	>61	162	0.554795	85	0.456989
Anatomical location	Hypopharynx	8	0.0273973	2	0.0107527	5.064e-06
	Larynx	61	0.208904	44	0.236559
	Oral Cavity	200	0.684932	96	0.516129
	Oropharynx	23	0.0787671	44	0.236559
Angiolymphatic invasion	Yes	76	0.368932	38	0.324786	0.498
	No	130	0.631068	79	0.675214
	NA	86		69
Perineural invasion	Yes	110	0.516432	47	0.382114	0.0235
	No	103	0.483568	76	0.617886
	NA	79		63
Tumor size	pT1-2	94	0.35206	70	0.44586	0.07
	pT3-4	173	0.64794	87	0.55414
	NA	25		29
Lymph node metastasis	pN0	97	0.394309	68	0.462585	0.221
	pN1-3	149	0.605691	79	0.537415
	NA	46		39
Pathological grading	G1-2	228	0.791667	119	0.672316	0.0057
	G3-4	60	0.208333	58	0.327684
	NA	4		9
Margin status	R1	33	0.122677	21	0.132075	0.894
	R0	236	0.877323	138	0.867925
	NA	23		27
1 Chi-square test, 2 significant p values <0.05 are indicated in bold, NA= data not available
